# Supplementary material for: Distinct tau folds initiate templated seeding and alter the post-translational modification profile
Source: Brain. 2023 Aug 10;146(12):4988–99. doi: 10.1093/brain/awad272 (PMC10690015; doi:10.1093/brain/awad272)
Supplement: awad272_Supplementary_Data [file awad272_supplementary_data.zip]

Archive with 3 entries (3 files):
- brain-2023-00910-File007.pdf
- brain-2023-00910-File008.xlsx
- brain-2023-00910-File009.pdf
