# Supplementary material for: Distinct tau folds initiate templated seeding and alter the post-translational modification profile
Source: Brain. 2023 Aug 10;146(12):4988–99. doi: 10.1093/brain/awad272 (PMC10690015; doi:10.1093/brain/awad272)
Supplement: awad272_Supplementary_Data [file awad272_supplementary_data.zip › brain-2023-00910-File008.xlsx]

## Sheet: Supplemental Table 1
	Summarized PTMs in SH-SY5Y cell-derived tau (modifed peptide number / idetified peptide number)
	noplasmid + AD-1	noplasmid + PiD-1	noplasmid + PSP-1	noplasmid + CBD-1
141Lys ubiquitination	1 / 1	0 / 2	-	-
143Lys ubiquitination	0 / 1	2 / 2	-	1 / 1
148Lys acetylation	1 / 1	2 / 2	-	1 / 1
150Lys ubiquitination	1 / 1	2 / 2	-	1 / 1
265Asn deamidation	-	-	1 / 1	1 / 1
396Ser phosphorylation	-	-	-	1 / 1
404Ser phosphorylation	-	-	-	1 / 1
	Relative abundances of peptides in which PTMs are detected (%)
	0-3.0	3.0-10.0	10.0-20.0	20-30.0	30-100
phosphorylation
deamidation
ubiqutination
acetylation
methylation
oxidation
	- : not detected
	Supplemental Table 1 Summary of tau PTMs in sarkosyl-insoluble fractions extracted from SH-SY5Y cells without tau expression seeded with patient-derived tau strains

## Sheet: Supplemental Table 2
	Summarized PTMs in SH-SY5Y cell-derived tau (modifed peptide number / idetified peptide number)
	HA1N3R + AD-1	HA1N3R + AD-2	HA1N3R + AD-5	HA1N3R + AD-6
6Gln deamidation	2 / 50	1 / 22	16 / 390	4 / 241
11Met oxidation	3 / 50	4 / 22	156 / 390	96 / 241
26Gln deamidation	1 / 34	0 / 17	0 / 276	0 / 216
29Thy phosphorylation	0 / 34	0 / 17	1 / 276	0 / 216
30Thr phosphorylation	2 / 34	1 / 17	2 / 276	0 / 216
31Met oxidation	1 / 34	5 / 17	32 / 276	81 / 216
32His oxidation	1 / 34	1 / 17	7 / 276	18 / 216
33Gln deamidation	1 / 34	0 / 17	1 / 276	3 / 216
35Gln deamidation	5 / 34	0 / 17	5 / 276	7 / 216
39Thr phosphorylation	0 / 34	0 / 17	2 / 276	0 / 216
46Ser phosphorylation	12 / 34	2 / 14	67 / 290	40 / 98
49Gln deamidation	9 / 34	3 / 14	7 / 290	12 / 98
50Thr phosphorylation	5 / 34	3 / 14	50 / 290	30 / 98
52Thr phosphorylation	0 / 34	0 / 14	6 / 290	5 / 98
56Ser phosphorylation	1 / 34	0 / 14	3 / 290	2 / 98
61Ser phosphorylation	0 / 34	0 / 14	4 / 290	1 / 98
69Thr phosphorylation	0 / 44	0 / 16	4 / 173	6 / 137
71Thr phosphorylation	7 / 44	3 / 16	10 / 173	11 / 137
111Thr phosphorylation	2 / 44	0 / 16	6 / 173	5 / 137
113Ser phosphorylation	5 / 44	2 / 16	8 / 173	10 / 137
124Gln deamidation	0 / 44	0 / 16	5 / 173	4 / 137
181Thr phosphorylation	21 / 24	4 / 4	117 / 181	51 / 112
184Ser phosphorylation	0 / 24	0 / 4	1 / 181	1 / 112
191Ser phosphorylation	-	-	1 / 1	1 / 1
198Ser phosphorylation	0 / 19	0 / 9	1 / 154	1 / 122
199Ser phosphorylation	3 / 19	1 / 9	23 / 154	10 / 122
202Ser phosphorylation	9 / 19	4 / 9	42 / 154	20 / 122
205Thr phosphorylation	0 / 19	0 / 9	1 / 154	1 / 122
210Ser phosphorylation	0 / 4	-	0 / 29	1 / 15
212Thr phosphorylation	3 / 44	0 / 15	30 / 267	14 / 94
214Ser phosphorylation	8 / 44	0 / 15	18 / 267	12 / 94
217Thr phosphorylation	2 / 44	0 / 15	28 / 267	10 / 94
220Thr phosphorylation	0 / 44	0 / 15	1 / 267	0 / 94
231Thr phosphorylation	19 / 19	6 / 6	80 / 81	48 / 49
235Ser phosphorylation	11 / 15	4 / 5	5 / 37	7 / 38
237Ser phosphorylation	2 / 15	0 / 5	0 / 37	0 / 38
250Met oxidation	7 / 23	5 / 14	36 / 99	43 / 90
262Ser phosphorylation	1 / 14	1 / 5	13 / 188	8 / 120
263Thr phosphorylation	1 / 14	0 / 5	0 / 188	1 / 120
265Asn deamidation	0 / 14	0 / 5	2 / 188	0 / 120
307Gln deamidation	-	-	1 / 122	0 / 84
356Ser phosphorylation	1 / 25	1 / 14	8 / 191	1 / 101
359Asn deamidation	0 / 25	0 / 14	12 / 191	4 / 101
368Asn deamidation	0 / 25	0 / 14	10 / 191	8 / 101
381Asn deamidation	-	-	1 / 1	-
396Ser phosphorylation	7 / 34	1 / 17	37 / 319	19 / 259
400Ser phosphorylation	0 / 34	0 / 17	42 / 319	17 / 259
403Thr phosphorylation	4 / 34	2 / 17	15 / 319	5 / 259
404Ser phosphorylation	13 / 34	5 / 17	172 / 319	131 / 259
407His oxidation	1 / 27	1 / 29	25 / 836	8 / 460
409Ser phosphorylation	0 / 27	0 / 29	97 / 836	48 / 460
410Asn deamidation	2 / 27	2 / 29	21 / 836	12 / 460
412Ser phosphorylation	0 / 27	0 / 29	131 / 836	61 / 460
413Ser phosphorylation	0 / 27	0 / 29	218 / 836	91 / 460
414Thr phosphorylation	1 / 27	0 / 29	316 / 836	139 / 460
416Ser phosphorylation	1 / 27	1 / 29	311 / 836	135 / 460
419Met oxidation	6 / 27	4 / 29	310 / 836	141 / 460
422Ser phosphorylation	0 / 27	1 / 29	252 / 836	143 / 460
424Gln deamidation	5 / 27	3 / 29	59 / 836	33 / 460
435Ser phosphorylation	0 / 27	0 / 29	2 / 836	0 / 460
	Relative abundances of peptides in which PTMs are detected (%)
	0-3.0	3.0-10.0	10.0-20.0	20-30.0	30-100
phosphorylation
deamidation
ubiqutination
acetylation
methylation
oxidation
	- : not detected
	Supplemental Table 2 Summary of tau PTMs in sarkosyl-insoluble fractions extracted from SH-SY5Y cells seeded with AD-tau

## Sheet: Supplemental Table 3
	Summarized PTMs in SH-SY5Y cell-derived tau (modifed peptide number / idetified peptide number)
	HA1N3R + PiD-1	HA1N3R + PiD-2	HA1N3R + PiD-3	HA1N3R + PiD-4
6Gln deamidation	0 / 12	0 / 19	0 / 45	2 / 85
11Met oxidation	0 / 12	0 / 19	18 / 45	6 / 85
26Gln deamidation	0 / 10	3 / 9	3 / 60	3 / 90
30Thr phosphorylation	0 / 10	0 / 9	2 / 60	0 / 90
31Met oxidation	1 / 10	0 / 9	6 / 60	3 / 90
32His oxidation	0 / 10	0 / 9	5 / 60	0 / 90
33Gln deamidation	0 / 10	3 / 9	1 / 60	3 / 90
35Gln deamidation	1 / 10	2 / 9	1 / 60	0 / 90
39Thr phosphorylation	0 / 10	0 / 9	1 / 60	0 / 90
46Ser phosphorylation	2 / 12	0 / 8	6 / 30	15 / 77
49Gln deamidation	3 / 12	8 / 8	0 / 30	9 / 77
50Thr phosphorylation	0 / 12	1 / 8	7 / 30	10 / 77
52Thr phosphorylation	0 / 12	0 / 8	3 / 30	0 / 77
56Ser phosphorylation	0 / 12	0 / 8	2 / 30	1 / 77
69Thr phosphorylation	0 / 12	0 / 22	1 / 22	1 / 53
71Thr phosphorylation	1 / 12	2 / 22	2 / 22	3 / 53
111Thr phosphorylation	0 / 12	0 / 22	2 / 22	3 / 53
113Ser phosphorylation	0 / 12	2 / 22	3 / 22	5 / 53
181Thr phosphorylation	3 / 3	2 / 14	15 / 27	37 / 89
199Ser phosphorylation	0 / 6	0 / 10	2 / 47	3 / 91
202Ser phosphorylation	3 / 6	5 / 10	8 / 47	21 / 91
210Ser phosphorylation	-	-	1 / 6	7 / 18
212Thr phosphorylation	0 / 15	0 / 9	4 / 35	11 / 96
214Ser phosphorylation	0 / 15	0 / 9	6 / 35	9 / 96
217Thr phosphorylation	1 / 15	0 / 9	1 / 35	3 / 96
231Thr phosphorylation	6 / 6	5 / 5	9 / 9	14 / 14
235Ser phosphorylation	3 / 5	5 / 5	5 / 8	2 / 13
245Thr phosphorylation	0 / 9	0 / 11	1 / 35	1 / 35
250Met oxidation	2 / 9	0 / 11	24 / 35	9 / 35
263Thr phosphorylation	1 / 4	1 / 9	0 / 66	0 / 79
265Asn deamidation	0 / 4	0 / 9	1 / 66	0 / 79
356Ser phosphorylation	1 / 8	1 / 16	0 / 34	2 / 76
359Asn deamidation	0 / 8	0 / 16	1 / 34	3 / 76
368Asn deamidation	0 / 8	0 / 16	3 / 34	2 / 76
396Ser phosphorylation	1 / 13	0 / 10	7 / 98	20 / 150
400Ser phosphorylation	0 / 13	0 / 10	5 / 98	14 / 150
403Thr phosphorylation	3 / 13	2 / 10	1 / 98	5 / 150
404Ser phosphorylation	4 / 13	4 / 10	55 / 98	86 / 150
409Ser phosphorylation	0 / 14	0 / 39	14 / 161	22 / 211
410Asn deamidation	0 / 14	1 / 39	4 / 161	2 / 211
412Ser phosphorylation	1 / 14	0 / 39	24 / 161	30 / 211
413Ser phosphorylation	0 / 14	0 / 39	36 / 161	45 / 211
414Thr phosphorylation	0 / 14	2 / 39	52 / 161	54 / 211
416Ser phosphorylation	0 / 14	6 / 39	35 / 161	40 / 211
419Met oxidation	4 / 14	4 / 39	31 / 161	32 / 211
422Ser phosphorylation	0 / 14	2 / 39	23 / 161	27 / 211
424Gln deamidation	3 / 14	7 / 39	7 / 161	8 / 211
	Relative abundances of peptides in which PTMs are detected (%)
	0-3.0	3.0-10.0	10.0-20.0	20-30.0	30-100
phosphorylation
deamidation
ubiqutination
acetylation
methylation
oxidation
	- : not detected
	Supplemental Table 3 Summary of tau PTMs in sarkosyl-insoluble fractions extracted from SH-SY5Y cells seeded with PiD-tau

## Sheet: Supplemental Table 4
	Summarized PTMs in SH-SY5Y cell-derived tau (modifed peptide number / idetified peptide number)
	HA1N3R-1	HA1N3R-2	HA1N3R-3
11Met oxidation	0 / 12	2 / 15	3 / 25
31Met oxidation	0 / 8	1 / 24	0 / 34
32His oxidation	1 / 8	0 / 24	0 / 34
33Gln deamidation	1 / 8	0 / 24	1 / 34
35Gln deamidation	0 / 8	0 / 24	1 / 34
46Ser phosphorylation	1 / 9	4 / 13	6 / 20
49Gln deamidation	0 / 9	2 / 13	2 / 20
50Thr phosphorylation	0 / 9	1 / 13	1 / 20
69Thr phosphorylation	1 / 13	0 / 10	1 / 17
71Thr phosphorylation	1 / 13	1 / 10	0 / 17
113Ser phosphorylation	0 / 13	1 / 10	2 / 17
181Thr phosphorylation	1 / 4	6 / 9	6 / 7
202Ser phosphorylation	3 / 6	4 / 21	4 / 46
231Thr phosphorylation	6 / 6	6 / 6	3 / 3
235Ser phosphorylation	3 / 4	2 / 3	1 / 3
237Ser phosphorylation	1 / 4	0 / 3	0 / 3
250Met oxidation	2 / 11	2 / 6	1 / 6
356Ser phosphorylation	1 /11	1 / 17	0 / 81
359Asn deamidation	0 / 11	1 / 17	0 / 81
368Asn deamidation	0 / 11	1 / 17	0 / 81
396Ser phosphorylation	2 / 14	3 / 55	3 / 76
400Ser phosphorylation	0 / 14	2 / 55	1 / 76
403Thr phosphorylation	1 / 14	1 / 55	0 / 76
404Ser phosphorylation	6 / 14	22 / 55	40 / 76
407His oxidation	1 / 22	0 / 63	0 / 92
410Asn deamidation	0 / 22	2 / 63	0 / 92
413Ser phosphorylation	0 / 22	3 / 63	0 / 92
414Thr phosphorylation	0 / 27	4 / 63	5 / 92
416Ser phosphorylation	0 / 22	8 / 63	7 / 92
419Met oxidation	3 / 22	5 / 63	21 / 92
422Ser phosphorylation	0 / 22	4 / 63	6 / 92
424Gln deamidation	1 / 22	4 / 63	0 / 92
	Relative abundances of peptides in which PTMs are detected (%)
	0-3.0	3.0-10.0	10.0-20.0	20-30.0	30-100
phosphorylation
deamidation
ubiqutination
acetylation
methylation
oxidation
	Supplemental Table 4 Summary of tau PTMs in sarkosyl-insoluble fractions extracted SH-SY5Y cells expressing HA1N3R

## Sheet: Supplemental Table 5
	Summarized PTMs in SH-SY5Y cell-derived tau (modifed peptide number / idetified peptide number)
	HA1N4R + PSP-1	HA1N4R + PSP-2	HA1N4R + PSP-4	HA1N4R + PSP-5
6Gln deamidation	0 / 24	0 / 21	2 / 154	5 / 263
11Met oxidation	4 / 24	3 / 21	68 / 154	146 / 263
26Gln deamidation	0 / 20	0 / 17	0 / 73	4 / 166
29Thy phosphorylation	1 / 20	0 / 17	1 / 73	1 / 166
30Thr phosphorylation	0 / 20	0 / 17	1 / 73	2 / 166
31Met oxidation	2 / 20	2 / 17	34 / 73	34 / 166
32His oxidation	0 / 34	0 / 17	7 / 73	10 / 166
33Gln deamidation	1 / 34	0 / 17	0 / 73	2 / 166
39Thr phosphorylation	0 / 20	0 / 17	1 / 73	2 / 166
46Ser phosphorylation	4 / 19	4 / 15	15 / 50	41 / 205
49Gln deamidation	3 / 19	1 / 15	0 / 37	2 / 205
50Thr phosphorylation	4 / 19	3 / 15	13 / 37	25 / 205
52Thr phosphorylation	0 / 19	0 / 15	0 / 37	1 / 205
56Ser phosphorylation	0 / 19	0 / 15	1 / 37	1 / 205
61Ser phosphorylation	0 / 19	0 / 15	0 / 37	1 / 205
69Thr phosphorylation	0 / 22	1 / 17	4 / 79	2 / 190
71Thr phosphorylation	3 / 22	2 / 17	6 / 69	9 / 190
111Thr phosphorylation	0 / 22	0 / 17	3 / 69	5 / 190
113Ser phosphorylation	2 / 22	2 / 17	7 / 69	7 / 190
124Gln deamidation	0 / 22	0 / 17	0 / 69	3 / 190
181Thr phosphorylation	9 / 10	6 / 6	59 / 124	68 / 93
184Ser phosphorylation	0 / 10	0 / 6	1 / 124	1 / 93
198Ser phosphorylation	0 / 10	0 / 10	3 / 84	0 / 129
199Ser phosphorylation	1 / 10	1 / 10	18 / 84	10 / 129
202Ser phosphorylation	5 / 10	5 / 10	26 / 84	34 / 129
210Ser phosphorylation	0 / 1	-	0 / 11	1 / 24
212Thr phosphorylation	0 / 19	0 / 13	10 / 58	22 / 140
214Ser phosphorylation	2 / 19	0 / 13	8 / 58	17 / 140
217Thr phosphorylation	1 / 19	0 / 13	7 / 58	7 / 140
220Thr phosphorylation	0 / 19	0 / 13	0 / 58	1 / 140
231Thr phosphorylation	12 / 12	8 / 8	28 / 28	34 / 34
235Ser phosphorylation	8 / 10	6 / 7	11 / 21	5 / 13
250Met oxidation	10 / 18	6 / 13	22 / 54	32 / 55
262Ser phosphorylation	1 / 6	1 / 7	3 / 81	6 / 109
265Asn deamidation	0 / 6	0 / 7	0 / 81	1 / 109
276Gln deamidation	-	-	0 / 7	1 / 4
279Asn deamidation	-	-	1 / 7	0 / 4
307Gln deamidation	-	-	0 / 126	4 / 210
356Ser phosphorylation	3 / 17	2 / 12	4 / 60	6 / 100
359Asn deamidation	0 / 17	0 / 12	3 / 60	6 / 100
368Asn deamidation	0 / 17	0 / 12	5 / 60	3 / 100
381Asn deamidation	-	-	-	1 / 1
394Thr phosphorylation	0 / 18	0 / 13	1 / 87	0 / 183
396Ser phosphorylation	5 / 20	3 / 20	14 / 122	40 / 211
400Ser phosphorylation	1 / 20	0 / 20	12 / 122	28 / 211
403Thr phosphorylation	1 / 20	2 / 20	2 / 122	4 / 211
404Ser phosphorylation	10 / 20	9 / 20	60 / 122	119 / 211
407His oxidation	0 / 27	0 / 24	7 / 306	11 / 380
409Ser phosphorylation	0 / 27	0 / 24	41 / 306	42 / 380
410Asn deamidation	1 / 27	1 / 24	4 / 306	7 / 380
412Ser phosphorylation	0 / 27	0 / 24	50 / 306	64 / 380
413Ser phosphorylation	0 / 27	0 / 24	82 / 306	102 / 380
414Thr phosphorylation	0 / 27	0 / 24	121 / 306	157 / 380
416Ser phosphorylation	2 / 27	0 / 24	98 / 306	166 / 380
419Met oxidation	7 / 27	6 / 24	118 / 306	162 / 380
422Ser phosphorylation	0 / 27	0 / 24	79 / 306	105 / 380
424Gln deamidation	9 / 27	2 / 24	24 / 306	12 / 380
	Relative abundances of peptides in which PTMs are detected (%)
	0-3.0	3.0-10.0	10.0-20.0	20-30.0	30-100
phosphorylation
deamidation
ubiqutination
acetylation
methylation
oxidation
	- : not detected
	Supplemental Table 5 Summary of tau PTMs in sarkosyl-insoluble fractions extracted from SH-SY5Y cells seeded with PSP-tau

## Sheet: Supplemental Table 6
	Summarized PTMs in SH-SY5Y cell-derived tau (modifed peptide number / idetified peptide number)
	HA1N4R + CBD-1	HA1N4R + CBD-2	HA1N4R + CBD-3	HA1N4R + CBD-4	HA1N4R + CBD-5
6Gln deamidation	1/ 69	2 / 19	0 / 132	6 / 240	1 / 224
11Met oxidation	22 / 69	6 / 19	27 / 132	99 / 240	137 / 224
26Gln deamidation	0 / 56	0 / 12	2 / 65	1 / 93	2 / 200
29Thy phosphorylation	2 / 56	0 / 12	0 / 65	0 / 93	1 / 200
30Thr phosphorylation	6 / 56	1 / 12	1 / 65	0 / 93	5 / 200
31Met oxidation	4 / 56	5 / 12	11 / 65	30 / 93	48 / 200
32His oxidation	6 / 56	0 / 12	3 / 65	2 / 93	21 / 200
33Gln deamidation	0 / 56	0 / 12	1 / 65	0 / 93	3 / 200
35Gln deamidation	1 /56	0 / 12	4 / 65	1 / 93	8 / 200
39Thr phosphorylation	1 / 56	0 / 12	0 / 65	0 / 93	4 / 200
46Ser phosphorylation	21 / 54	1 / 9	20 / 56	18 / 40	61 / 271
49Gln deamidation	4 / 54	1 / 9	13 / 56	0 / 40	17 / 271
50Thr phosphorylation	18 / 54	0 / 9	11 / 56	12 / 40	41 / 271
52Thr phosphorylation	6 / 54	0 / 9	1 / 56	1 / 40	4 / 271
56Ser phosphorylation	0 / 54	0 / 9	0 / 56	2 / 40	3 / 271
61Ser phosphorylation	0 / 54	0 / 9	1 / 56	1 / 40	0 / 271
69Thr phosphorylation	0 / 52	0 / 17	1 / 76	4 / 99	6 / 192
71Thr phosphorylation	8 / 52	2 / 17	10 / 76	7 / 99	7 / 192
111Thr phosphorylation	4 / 52	0 / 17	7 / 76	2 / 99	4 / 192
113Ser phosphorylation	8 / 52	2 / 17	7 / 76	7 / 99	8 / 192
124Gln deamidation	0 / 52	0 / 17	0 / 76	1 / 99	3 / 192
175Thr phosphorylation	1 / 29	0 / 2	0 / 29	2 / 61	0 / 71
181Thr phosphorylation	31 / 31	2 / 2	30 / 45	60 / 109	71 / 92
184Ser phosphorylation	1 / 31	0 / 2	0 / 45	2 / 109	1 / 92
195Ser phoaphorylation	1 / 13	0 / 6	0 / 25	0 / 105	0 / 129
198Ser phosphorylation	1 / 13	0 / 6	0 / 25	6 / 105	1 / 129
199Ser phosphorylation	3 / 13	0 / 6	2 / 25	26 / 105	12 / 129
202Ser phosphorylation	4 / 13	3 / 6	8 / 25	24 / 105	27 / 129
205Thr phosphorylation	0 / 13	0 / 6	0 / 25	1 / 105	0 / 129
210Ser phosphorylation	1 / 14	-	0 / 7	0 / 6	1 / 15
212Thr phosphorylation	13 / 44	0 / 15	7 / 57	7 / 71	15 / 107
214Ser phosphorylation	7 / 44	0 / 15	3 / 57	5 / 71	10 / 107
217Thr phosphorylation	5 / 44	1 / 15	3 / 57	9 / 71	5 / 107
231Thr phosphorylation	19 / 19	8 / 8	44 / 44	33 / 34	47 / 47
235Ser phosphorylation	10 / 16	4 / 8	20 / 38	12 / 24	7 / 19
237Ser phosphorylation	0 / 16	0 / 5	2 / 38	0 / 24	0 / 19
238Ser phosphorylation	0 / 16	0 / 5	1 / 38	0 / 24	0 / 19
250Met oxidation	20 / 56	16 / 23	16 / 56	21 / 74	40 / 63
262Ser phosphorylation	0 / 7	1 / 7	3 / 23	5 / 150	8 / 120
265Asn deamidation	0 / 7	0 / 7	0 / 23	0 / 150	1 / 120
279Asn deamidation	-	-	-	2 / 7	1 / 2
299His oxidation	1 / 77	-	-	0 / 153	0 / 193
307Gln deamidation	0 / 77	-	-	0 / 153	6 / 193
356Ser phosphorylation	4 / 30	1 / 10	6 / 60	7 / 84	9 / 99
359Asn deamidation	1 / 30	0 / 10	0 / 60	2 / 84	7 / 99
362His oxidation	0 / 30	0 / 10	0 / 60	1 / 84	0 / 99
368Asn deamidation	1 / 30	0 / 10	0 / 60	8 / 84	5 / 99
381Asn deamidation	-	-	-	-	1 / 1
394Thr phosphorylation	0 / 48	0 / 9	0 / 58	0 / 224	3 / 186
396Ser phosphorylation	31 / 51	0 / 15	23 / 59	21 / 153	53 / 230
400Ser phosphorylation	20 / 51	0 / 15	2 / 59	14 / 153	31 / 230
403Thr phosphorylation	6 / 51	4 / 15	5 / 59	6 / 153	12 / 230
404Ser phosphorylation	35 / 51	4 / 15	34 / 59	84 / 153	133 / 230
407His oxidation	2 / 94	0 / 22	0 / 94	4 / 498	3 / 359
409Ser phosphorylation	0 / 94	0 / 22	0 / 94	80 / 498	42 / 359
410Asn deamidation	2 / 94	1 / 22	1 / 94	11 / 498	7 / 359
412Ser phosphorylation	2 / 94	0 / 22	0 / 94	109 / 498	63 / 359
413Ser phosphorylation	2 / 94	0 / 22	0 / 94	176 / 498	109 / 359
414Thr phosphorylation	3 / 94	0 / 22	5 / 94	240 / 498	159 / 359
416Ser phosphorylation	7 / 94	0 / 22	10 / 94	214 / 498	167 / 359
419Met oxidation	17 / 94	7 / 22	13 / 94	202 / 498	185 / 359
422Ser phosphorylation	10 / 94	0 / 22	10 / 94	136 / 498	123 / 359
424Gln deamidation	4 / 94	2 / 22	6 / 94	26 / 498	17 / 359
435Ser phosphorylation	0 / 94	0 / 22	1 / 94	0 / 498	0 / 359
439Gln deamidation	-	-	1 / 1	-	-
	Relative abundances of peptides in which PTMs are detected (%)
	0-3.0	3.0-10.0	10.0-20.0	20-30.0	30-100
phosphorylation
deamidation
ubiqutination
acetylation
methylation
oxidation
	- : not detected
	Supplemental Table 6 Summary of tau PTMs in sarkosyl-insoluble fractions extracted from SH-SY5Y cells seeded with CBD-tau

## Sheet: Supplemental Table 7
	Summarized PTMs in SH-SY5Y cell-derived tau (modifed peptide number / idetified peptide number)
	HA1N4R-1	HA1N4R-2	HA1N4R-3
11Met oxidation	0 / 12	9 / 35	19 / 40
26Gln deamidation	0 / 11	0 / 20	2 / 41
29Thy phosphorylation	0 / 11	0 / 20	1 / 41
30Thr phosphorylation	1 / 11	0 / 20	0 / 41
31Met oxidation	1 / 11	1 / 20	11 / 41
32His oxidation	0 / 11	7 / 20	1 / 41
33Gln deamidation	0 / 11	0 / 20	3 / 41
35Gln deamidation	1 /11	0 / 20	0 / 41
39Thr phosphorylation	1 / 11	0 / 20	0 / 41
46Ser phosphorylation	2 / 13	8 / 24	4 / 31
49Gln deamidation	1 / 13	1 / 24	0 / 31
50Thr phosphorylation	1 / 13	3 / 24	3 / 31
52Thr phosphorylation	0 / 13	1 / 24	0 / 31
69Thr phosphorylation	0 / 14	1 / 21	0 / 28
71Thr phosphorylation	2 / 14	0 / 21	2 / 28
113Ser phosphorylation	1 / 14	1 / 21	1 / 28
181Thr phosphorylation	5 / 8	4 / 9	13 / 41
199Ser phosphorylation	1 / 9	3 / 49	1 / 50
202Ser phosphorylation	4 / 9	13 / 49	12 / 50
214Ser phosphorylation	1 / 9	0 / 24	1 / 43
217Thr phosphorylation	0 / 9	4 / 24	2 / 43
231Thr phosphorylation	10 / 10	12 / 12	5 / 5
235Ser phosphorylation	5 / 7	6 / 12	1 / 4
237Ser phosphorylation	1 / 7	0 / 12	0 / 4
250Met oxidation	5 / 13	8 / 17	13 / 21
263Thr phosphorylation	1 / 7	0 / 31	0 / 60
307Gln deamidation	0 / 31	0 / 42	2 / 38
356Ser phosphorylation	2 / 12	2 /19	2 / 30
359Asn deamidation	0 / 12	1 / 19	1 / 30
368Asn deamidation	0 / 12	2 / 19	2 / 30
394Thr phosphorylation	0 / 13	1 / 43	0 / 52
396Ser phosphorylation	2 / 16	5 / 67	7 / 120
400Ser phosphorylation	0 / 16	1 / 67	1 / 120
403Thr phosphorylation	1 / 16	0 / 67	2 / 120
404Ser phosphorylation	7 / 16	30 / 67	52 / 120
407His oxidation	1 / 27	0 / 110	1 / 108
409Ser phosphorylation	0 / 27	1 / 110	0 / 108
410Asn deamidation	3 / 27	3 / 110	1 / 108
413Ser phosphorylation	0 / 27	2 / 110	1 / 108
414Thr phosphorylation	0 / 27	4 / 110	5 / 108
416Ser phosphorylation	0 / 27	7 / 110	4 / 108
419Met oxidation	6 / 27	30 / 110	46 / 108
422Ser phosphorylation	0 / 27	5 / 110	7 / 108
424Gln deamidation	3 / 27	3 / 110	2 / 108
	Relative abundances of peptides in which PTMs are detected (%)
	0-3.0	3.0-10.0	10.0-20.0	20-30.0	30-100
phosphorylation
deamidation
ubiqutination
acetylation
methylation
oxidation
	Supplemental Table 7 Summary of tau PTMs in sarkosyl-insoluble fractions extracted from SH-SY5Y cells expressing HA1N4R

## Sheet: Supplemental Table 8
	Summarized PTMs in SH-SY5Y cell-derived tau (modifed peptide number / idetified peptide number)
	HA1N3R Sar-sup	HA1N4R Sar-sup
11Met oxidation	1/ 32	3 / 29
30Thr phosphorylation	0 / 41	2 / 36
31Met oxidation	1 / 41	2 / 36
32His oxidation	2 / 41	3 / 36
35Gln deamidation	2 / 41	1 / 36
46Ser phosphorylation	14 / 42	12 / 40
49Gln deamidation	0 / 42	1 / 40
50Thr phosphorylation	6 / 42	6 / 40
52Thr phosphorylation	2 / 42	1 / 40
56Ser phosphorylation	3 / 42	3 / 40
71Thr phosphorylation	4 / 43	5 / 46
111Thr phosphorylation	2 / 43	2 / 46
113Ser phosphorylation	4 / 43	4 / 46
181Thr phosphorylation	18 / 28	23 / 32
199Ser phosphorylation	3 / 19	4 / 19
202Ser phosphorylation	11 / 19	11 / 19
217Thr phosphorylation	2 / 17	2 / 20
231Thr phosphorylation	5 / 5	6 / 6
235Ser phosphorylation	3 / 4	3 / 4
250Met oxidation	0 / 11	6 / 23
262Ser phosphorylation	1 / 4	0 / 4
263Thr phosphorylation	0 / 4	1 / 4
356Ser phosphorylation	3 / 11	3 / 11
396Ser phosphorylation	6 / 24	6 / 27
400Ser phosphorylation	1 / 24	2 / 27
403Thr phosphorylation	3 / 24	7 / 27
404Ser phosphorylation	11 / 24	10 / 27
413Ser phosphorylation	0 / 68	1 / 65
416Ser phosphorylation	8 / 68	7 / 65
419Met oxidation	4 / 68	6 / 65
422Ser phosphorylation	1 / 68	1 / 65
424Gln deamidation	11 / 68	8 / 65
	Relative abundances of peptides in which PTMs are detected (%)
	0-3.0	3.0-10.0	10.0-20.0	20-30.0	30-100(%)
phosphorylation
deamidation
ubiqutination
acetylation
methylation
oxidation
	Supplemental Table 8 Summary of tau PTMs in sarkosyl-soluble fractions extracted from SH-SY5Y cells expressing HA1N3R or HA1N4R

## Sheet: Supplemental Table 9
	Summarized PTMs in SH-SY5Y cell-derived tau (modifed peptide number / idetified peptide number)
	HA1N3R + untreated AD-2	HA1N3R + trypsinized AD-2	HA1N3R + untreated PiD-1	HA1N3R + trypsinized PiD-1	HA1N4R + untreated PSP-2	HA1N4R + trypsinized PSP-2	HA1N4R + untreated CBD-3	HA1N4R + trypsinized CBD-3
6Gln deamidation	1 / 22	1 / 37	0 / 12	0 / 23	0 / 21	0 / 22	0 / 132	2 / 81
11Met oxidation	4 / 22	2 / 37	0 / 12	0 / 23	3 / 21	0 / 22	27 / 132	13 / 81
26Gln deamidation	0 / 18	2 / 24	0 / 10	1 / 13	0 / 17	0 / 13	2 / 65	3 / 52
30Thr phosphorylation	1 / 18	0 / 24	0 / 10	0 / 13	0 / 17	0 / 13	1 / 65	0 / 52
31Met oxidation	5 / 18	0 / 24	1 / 10	0 / 13	2 / 17	0 / 13	11 / 65	1 / 52
32His oxidation	1 / 18	0 / 24	0 / 10	0 / 13	0 / 17	0 / 13	3 / 65	3 / 52
33Gln deamidation	2 / 12	0 / 24	0 / 10	5 / 13	0 / 17	3 / 13	1 / 65	2 / 52
35Gln deamidation	1 / 12	2 / 24	1 / 10	5 / 13	0 / 17	4 / 13	4 / 65	4 / 52
39Thr phosphorylation	0 / 12	0 / 24	0 / 10	1 / 13	0 / 17	0 / 13	0 / 65	0 / 52
46Ser phosphorylation	2 / 14	7 / 24	2 / 12	5 / 13	4 / 15	6 / 10	20 / 56	22 / 46
49Gln deamidation	3 / 14	15 / 24	3 / 12	7 / 13	1 / 15	7 / 10	13 / 56	21 / 46
50Thr phosphorylation	3 / 14	8 / 24	0 / 12	1 / 13	1 / 15	1 / 10	11 / 56	12 / 46
52Thr phosphorylation	0 / 14	2 / 24	0 / 12	0 / 13	0 / 15	0 / 10	1 / 56	0 / 46
56Ser phosphorylation	0 / 14	1 / 24	0 / 12	0 / 13	0 / 15	0 / 10	0 / 56	0 / 46
61Ser phosphorylation	-	0 / 24	0 / 12	0 / 13	0 / 15	0 / 10	1 / 56	0 / 46
69Thr phosphorylation	-	0 / 35	0 / 12	0 / 27	-	0 / 20	-	2 / 55
71Thr phosphorylation	-	4 / 35	1 / 12	4 / 27	-	2 / 20	-	6 / 55
111Thr phosphorylation	-	2 / 35	0 / 12	0 / 27	-	0 / 20	-	4 / 55
113Ser phosphorylation	-	4 / 35	0 / 12	5 / 27	-	3 / 20	-	7 / 55
124Gln deamidation	-	0 / 35	0 / 12	2 / 27	-	0 / 20	-	2 / 55
181Thr phosphorylation	5 / 5	19 / 22	3 / 3	9 / 13	6 / 6	5 / 8	30 / 45	30 / 37
199Ser phosphorylation	1 / 9	1 / 16	0 / 6	1 / 10	1 / 10	1 / 9	2 / 25	0 / 16
202Ser phosphorylation	4 / 9	5 / 16	3 / 6	3 / 10	5 / 10	4 / 9	8 / 25	6 / 16
210Ser phosphorylation	0 / 1	1 / 6	-	0 / 1	-	-	0 / 25	0 / 7
212Thr phosphorylation	1 / 16	5 / 31	0 / 15	1 / 13	0 / 13	0 / 13	12 / 57	6 / 48
214Ser phosphorylation	0 / 16	2 / 31	0 / 15	1 / 13	0 / 13	3 / 13	3 / 57	6 / 48
217Thr phosphorylation	0 / 16	2 / 31	1 / 15	0 / 13	0 / 13	0 / 13	3 / 57	3 / 48
231Thr phosphorylation	8 / 8	19 / 19	6 / 6	7 / 7	7 / 8	9 / 9	44 / 44	32 / 32
235Ser phosphorylation	6 / 7	7 / 16	3 / 5	5 / 5	6 / 7	5 / 7	20 / 38	13 / 28
237Ser phosphorylation	0 / 7	2 / 16	0 / 5	0 / 5	0 / 7	1 / 7	2 / 38	2 / 28
238Ser phosphorylation	0 / 7	0 / 16	0 / 5	0 / 5	0 / 7	0 / 7	1 / 38	0 / 28
250Met oxidation	5 / 14	8 / 22	2 / 9	5 / 17	6 / 13	1 / 11	16 / 56	10 / 31
262Ser phosphorylation	1 / 5	2 / 13	0 / 4	0 / 8	1 / 7	1 / 10	3 / 23	2 / 16
263Thr phosphorylation	0 / 5	0 / 13	1 / 4	0 / 8	0 / 7	0 / 10	0 / 23	1 / 16
307Gln deamidation	0 / 16	-	-	-	0 / 31	0 / 50	1 / 135	1 / 134
356Ser phosphorylation	1 / 14	0 / 25	1 / 8	0 / 18	2 / 12	0 / 18	6 / 60	4 / 45
396Ser phosphorylation	2 / 18	7 / 30	1 / 13	1 / 12	3 / 20	2 / 12	23 / 59	19 / 38
400Ser phosphorylation	0 / 18	1 / 30	0 / 13	2 / 12	0 / 20	1 / 12	2 / 59	9 / 38
403Thr phosphorylation	2 / 18	2 / 30	3 / 13	1 / 12	2 / 20	2 / 12	5 / 59	7 / 38
404Ser phosphorylation	5 / 18	13 / 30	4 / 13	6 / 12	9 / 20	6 / 12	33 / 59	22 / 38
407His oxidation	1 / 30	0 / 15	0 / 14	0 / 8	0 / 24	1 / 6	0 / 94	0 / 16
410Asn deamidation	2 / 30	1 / 15	0 / 14	0 / 8	1 / 24	0 / 6	1 / 94	0 / 16
412Ser phosphorylation	0 / 30	0 / 15	1 / 14	0 / 8	0 / 24	0 / 6	0 / 94	0 / 16
414Thr phosphorylation	0 / 30	0 / 15	0 / 14	0 / 8	0 / 24	0 / 6	5 / 94	0 / 16
416Ser phosphorylation	1 / 30	0 / 15	0 / 14	0 / 8	0 / 24	0 / 6	10 / 94	0 / 16
419Met oxidation	5 / 30	7 / 15	4 / 14	4 / 8	6 / 24	3 / 6	13 / 94	8 / 16
422Ser phosphorylation	1 / 30	0 / 15	0 / 14	0 / 8	0 / 24	0 / 6	10 / 94	0 / 16
424Gln deamidation	3 / 30	0 / 15	3 / 14	1 / 8	2 / 24	0 / 6	6 / 94	3 / 16
435Ser phosphorylation	0 / 30	0 / 15	0 / 14	0 / 8	0 / 24	0 / 6	1 / 94	0 / 16
439Gln deamidation	-	0 / 1	-	-	0 / 24	-	1 / 1	-
	Relative abundances of peptides in which PTMs are detected (%)
	0-3.0	3.0-10.0	10.0-20.0	20-30.0	30-100
phosphorylation
deamidation
ubiqutination
acetylation
methylation
oxidation
	- : not detected
	Supplemental Table 9 Summary of tau PTMs in sarkosyl-insoluble fractions extracted from SH-SY5Y cells seeded with untreated and trypsin-treated patient-derived tau strains

## Sheet: Supplemental Table 10
	Summarized PTMs in patient-derived tau (modifed peptide number / idetified peptide number)
	AD-1	AD-2	AD-5	AD-6	AD-7
6Gln deamidation	0 / 32	2 / 50	0 / 54	0 / 41	1 / 57
11Met oxidation	4 / 32	15 / 50	12 / 54	10 / 41	23 / 57
14His oxidation	0 / 32	1 / 50	0 / 54	0 / 41	0 / 57
26Gln deamidation	1 / 21	2 / 19	0 / 103	0 / 48	0 / 59
31Met oxidation	5 / 21	2 / 19	5 / 103	2 / 48	9 / 59
35Gln deamidation	0 / 21	1 / 19	0 / 103	0 / 48	0 / 59
46Ser phosphorylation	0 / 8	2 / 7	0 / 13	1 / 17	0 / 10
49Gln deamidation	0 / 8	0 / 7	0 / 13	0 / 17	1 / 10
50Thr phosphorylation	0 / 8	2 / 7	0 / 13	0 / 17	1 / 10
69Thr phosphorylation	0 / 2	1 / 4	0 / 3	0 / 3	0 / 4
71Thr phosphorylation	0 / 2	0 / 4	0 / 3	1 / 3	1 / 4
88Gln deamidation	3 / 7	3 / 15	0 / 3	0 / 2	0 / 2
92Gln deamidation	2 / 7	5 / 15	0 / 3	1 / 2	0 / 2
111Thr phosphorylation	0 / 7	1 / 15	0 / 3	0 / 2	0 / 2
113Ser phosphorylation	1 / 7	2 / 15	0 / 3	0 / 2	0 / 2
167Asn deamidation	-	-	1 / 1	-	1 / 1
175Thr phosphorylation	0 / 18	0 / 12	1 / 35	0 / 25	0 / 23
181Thr phosphorylation	25 / 43	13 / 22	35 / 37	26 / 29	24 / 27
184Ser phosphorylation	1 / 43	0 / 22	0 / 37	0 / 29	1 / 27
191Ser phosphorylation	9 / 9	14 / 22	2 / 2	3 / 4	3 / 4
199Ser phosphorylation	3 / 7	0 / 2	0 / 8	0 / 6	1 / 2
202Ser phosphorylation	3 / 7	1 / 2	0 / 8	1 / 6	0 / 2
210Ser phosphorylation	-	1 / 4	0 / 1	-	-
212Thr phosphorylation	0 / 8	3 / 22	1 / 24	0 / 26	0 / 24
214Ser phosphorylation	0 / 8	1 / 22	1 / 24	0 / 26	0 / 24
217Thr phosphorylation	3 / 8	17 / 22	13 / 24	15 / 26	14 / 24
225Lys acetylation	-	-	2 / 2	-	0 / 1
231Thr phosphorylation	18 / 18	23 / 23	78 / 79	50 / 50	43 / 43
234Lys acetylation	0 / 18	0 / 23	1 / 79	0 / 50	0 / 43
235Ser phosphorylation	7 / 14	7 / 18	30 / 66	24 / 45	20 / 39
237Ser phosphorylation	0 / 14	3 / 18	0 / 66	0 / 45	1 / 39
238Ser phosphorylation	0 / 14	7 / 18	0 / 66	1 / 45	1 / 39
240Lys ubiqutination	0 / 14	0 / 18	2 / 66	0 / 45	0 / 39
240Lys acetylation	0 / 14	0 / 18	1 / 66	0 / 45	0 / 39
241Ser phosphorylation	0 / 1	-	0 / 11	2 / 3	0 / 1
244Gln deamidation	1 / 40	0 / 69	14 / 107	6 / 68	4 / 80
250Met oxidation	10 / 40	26 / 69	25 / 107	29 / 68	34 / 80
254Lys ubiqutination	2 / 40	3 / 69	4 / 107	3 / 68	4 / 80
255Asn deamidation	4 /8	12 / 15	23 / 28	8 / 11	9 / 12
257Lys ubiqutination	0 / 8	1 / 15	3 / 28	0 / 11	0 / 12
259Lys ubiqutination	-	2 / 2	2 / 2	1 / 1	2 / 2
262Ser phosphorylation	23 / 48	6 / 32	119 / 272	48 / 147	58 / 154
263Thr phosphorylation	1 / 48	6 / 32	6 / 272	10 / 147	5 / 154
265Asn deamidation	30 / 48	24 / 32	241 / 272	120 / 147	129 / 154
267Lys ubiqutination	8 / 48	8 / 32	4 / 272	5 / 147	5 / 154
274Lys ubiqutination	0 / 9	0 / 11	3 / 19	2 / 13	2 / 13
274Lys acetylation	0 / 9	0 / 11	10 / 19	4 / 13	3 / 13
274Lys methylation	0 / 9	0 / 11	2 / 19	2 / 13	1 / 13
279Asn deamidation	2 / 2	2 / 2	1 / 1	-	-
281Lys ubiquitination	0 / 3	0 / 4	1 / 14	0 / 5	0 / 4
281Lys acetylation	1 / 3	0 / 4	0 / 14	0 / 5	0 / 4
286Asn deamidation	14 / 30	11 / 18	62 / 124	42 / 92	20 / 65
288Gln deamidation	0 / 30	1 / 18	3 / 124	1 / 92	0 / 65
290Lys acetylation	1 / 30	0 / 18	0 / 124	0 / 92	0 / 65
294Lys methylation	-	-	1 / 1	-	-
296Asn deamidation	-	-	2 / 6	0 / 2	0 / 1
298Lys ubiqutination	-	-	4 / 6	1 / 2	1 / 1
298Lys acetylation	-	-	2 / 6	1 / 2	0 / 1
299His oxidation	1 / 44	2 / 28	18 / 98	9 / 41	8 / 39
305Ser phosphorylation	1 / 44	0 / 28	7 / 98	4 / 41	1 / 39
307Gln deamidation	0 / 44	2 / 28	23 / 205	11 / 95	7 / 89
311Lys ubiqutination	9 / 90	5 / 59	31 / 205	15 / 93	10 / 89
311Lys acetylation	1 / 90	1 / 59	6 / 205	4 / 93	4 / 89
311Lys methylation	0 / 90	1 / 59	0 / 205	0 / 93	1 / 89
317Lys ubiqutination	6 / 90	7 / 59	21 / 205	9 / 93	11 / 89
317Lys acetyltaion	0 / 90	1 / 59	3 / 205	1 / 93	1 / 89
317Lys methylation	0 / 90	0 / 59	1 / 205	0 / 93	0 / 89
321Lys ubiqutination	1 / 7	0 / 3	1 / 27	4 / 13	0 / 11
321Lys methylation	0 / 7	0 / 3	1 / 27	0 / 13	0 / 11
329His oxidation	-	-	1 / 4	1 / 3	1 / 3
330His oxidation	-	-	1 / 4	1 / 3	1 / 3
343Lys ubiqutination	-	-	1 / 3	2 / 2	1 / 2
343Lys acetyltaion	-	-	1 / 3	0 / 2	0 / 2
351Gln deamidation	0 / 1	1 / 1	0 / 8	0 / 1	0 / 2
353Lys acetylation	1 / 1	1 / 1	5 / 8	1 / 1	1 / 2
356Ser phosphorylation	1 / 43	0 / 35	3 / 200	0 / 84	1 / 89
359Asn deamidation	3 / 43	4 / 35	18 / 200	8 / 84	6 / 89
362His oxidation	2 / 43	3 / 35	24 / 200	5 / 84	4 / 89
368Asn deamidation	0 / 43	4 / 35	25 / 200	13 / 84	13 / 89
369Lys ubiqutination	0 / 43	0 / 35	1 / 200	0 / 84	0 / 89
369Lys acetylation	2 / 43	0 / 35	10 / 200	3 / 84	5 / 89
370Lys acetylation	0 / 2	0 / 6	1 / 52	1 / 25	0 / 27
374His oxidation	-	2 / 2	13 / 22	10 / 13	3 / 4
375Lys ubiqutination	-	0 / 2	1 / 22	0 / 13	0 / 4
375Lys acetylation	-	2 / 2	19 / 22	13 / 13	4 / 4
381Asn deamidation	-	-	7 / 7	2 / 2	-
385Lys ubiqutination	-	-	1 / 5	-	-
385Lys acetylation	-	-	2 / 5	-	-
388His oxidation	0 / 48	0 / 33	10 / 174	1 / 97	1 / 58
394Tyr phosphorylation	1 / 48	0 / 33	0 / 174	1 / 97	0 / 58
395Lys ubiqutination	0 / 48	1 / 33	6 / 174	5 / 97	4 / 58
396Ser phosphorylation	33 / 42	29 / 37	49 / 177	48 / 109	38 / 82
400Ser phosphorylation	27 / 42	19 / 37	15 / 177	21 / 109	16 / 82
403Thr phosphorylation	5 / 42	3 / 37	34 / 177	12 / 109	4 / 82
404Ser phosphorylation	24 / 42	24 / 37	34 / 177	23 / 109	17 / 82
407His oxidation	0 / 26	16 / 23	1 / 28	1 / 10	1 / 4
409Ser phosphorylation	2 / 26	0 / 8	1 / 28	0 / 10	0 / 4
410Asn deamidation	8 / 26	1 / 8	4 / 28	0 / 10	0 / 4
412Ser phosphorylation	3 / 26	0 / 8	1 / 28	0 / 10	0 / 4
413Ser phosphorylation	1 / 26	0 / 8	0 / 28	0 / 10	0 / 4
414Thr phosphorylation	7 / 26	0 / 8	1 / 28	0 / 10	0 / 4
416Ser phosphorylation	7 / 26	0 / 8	2 / 28	1 / 10	1 / 4
419Met oxidation	0 / 26	3 / 8	3 / 28	1 / 10	0 / 4
422Ser phosphorylation	2 / 26	0 / 8	4 / 28	3 / 10	0 / 4
424Gln deamidation	4 / 26	4 / 8	1 / 28	0 / 10	0 / 4
	Relative abundances of peptides in which PTMs are detected (%)
	0-3.0	3.0-10.0	10.0-20.0	20-30.0	30-100
phosphorylation
deamidation
ubiqutination
acetylation
methylation
oxidation
	- : not detected
	Supplemental Table 10 Summary of tau PTMs in sarkosyl-insoluble fractions extracted from Alzheimer's disease brains

[truncated: 6 more sheets: Supplemental Table 11, Supplemental Table 12, Supplemental Table 13, Supplemental Table 14, Supplemental Table 15, Supplemental Table 16]
